# Supplementary material for: Mechanical Constraint Effect on DNA Persistence Length
Source: Molecules. 2022 Nov 11;27(22):7769. doi: 10.3390/molecules27227769 (PMC9696218; doi:10.3390/molecules27227769)
Supplement: Supplementary file 1 [file molecules-27-07769-s001.zip]

Archive with 1 entries (1 files):
- molecules-1940123-supplementary.pdf
